# Supplementary material for: Improved lipidomic profile mediates the effects of adherence to healthy lifestyles on coronary heart disease
Source: eLife. 2021 Feb 9;10:e60999. doi: 10.7554/eLife.60999 (PMC7872516; doi:10.7554/eLife.60999)
Supplement: Source code 3. [file elife-60999-code3.zip]

Archive with 1 entries (1 files):
- Source Code File 3.R
