# Supplementary material for: Improved lipidomic profile mediates the effects of adherence to healthy lifestyles on coronary heart disease
Source: eLife. 2021 Feb 9;10:e60999. doi: 10.7554/eLife.60999 (PMC7872516; doi:10.7554/eLife.60999)
Supplement: Source code 4. [file elife-60999-code4.zip › Source Code File 4.do]

* mediation analysis
* examine whether interaction effect (exposure and mediator on outcome) exists
foreach var of varlist xxl_vldl_p xl_vldl_p l_vldl_p m_vldl_p s_vldl_p xs_vldl_p idl_p l_ldl_p m_ldl_p s_ldl_p xl_hdl_p l_hdl_p m_hdl_p s_hdl_p xxl_vldl_c xl_vldl_c l_vldl_c m_vldl_c s_vldl_c xs_vldl_c idl_c l_ldl_c m_ldl_c s_ldl_c xl_hdl_c l_hdl_c m_hdl_c s_hdl_c xxl_vldl_tg xl_vldl_tg l_vldl_tg m_vldl_tg s_vldl_tg xs_vldl_tg idl_tg l_ldl_tg m_ldl_tg s_ldl_tg xl_hdl_tg l_hdl_tg m_hdl_tg s_hdl_tg vldl_d ldl_d hdl_d serum_c vldl_c remnant_c ldl_c hdl_c hdl2_c hdl3_c estc freec serum_tg vldl_tg ldl_tg hdl_tg apoa1 apob apob_apoa1 ala gln his ile leu val phe tyr glc lac cit ace acace bohbut gp crea alb totfa dha la faw3 faw6 pufa mufa sfa dha_fa la_fa faw3_fa faw6_fa pufa_fa mufa_fa sfa_fa{
paramed out, avar(healthy_score2) mvar(`var') a0(0) a1(1) m(0) yreg(logistic) mreg(linear) cvars(age_at_study_date is_female fasting_time edu1 edu2 region1 region2 region3 region4 region5 region6 region7 region8 region9) casecontrol
}
* # for nmr_dha nmr_faw3 nmr_dha_fa nmr_faw3_fa nmr_ile interaction product P value < 0.05

* # test all mediators without interaction
* # in total: 93
foreach var of varlist xxl_vldl_p xl_vldl_p l_vldl_p m_vldl_p s_vldl_p xs_vldl_p idl_p l_ldl_p m_ldl_p s_ldl_p xl_hdl_p l_hdl_p m_hdl_p s_hdl_p xxl_vldl_c xl_vldl_c l_vldl_c m_vldl_c s_vldl_c xs_vldl_c idl_c l_ldl_c m_ldl_c s_ldl_c xl_hdl_c l_hdl_c m_hdl_c s_hdl_c xxl_vldl_tg xl_vldl_tg l_vldl_tg m_vldl_tg s_vldl_tg xs_vldl_tg idl_tg l_ldl_tg m_ldl_tg s_ldl_tg xl_hdl_tg l_hdl_tg m_hdl_tg s_hdl_tg vldl_d ldl_d hdl_d serum_c vldl_c remnant_c ldl_c hdl_c hdl2_c hdl3_c estc freec serum_tg vldl_tg ldl_tg hdl_tg apoa1 apob apob_apoa1 ala gln his ile leu val phe tyr glc lac cit ace acace bohbut gp crea alb totfa dha la faw3 faw6 pufa mufa sfa dha_fa la_fa faw3_fa faw6_fa pufa_fa mufa_fa sfa_fa{
paramed out, avar(healthy_score2) mvar(`var') a0(0) a1(1) m(0) yreg(logistic) mreg(linear) cvars(age_at_study_date is_female fasting_time edu1 edu2 region1 region2 region3 region4 region5 region6 region7 region8 region9) casecontrol nointer
}
* # replace other five mediators
* # nmr_dha nmr_faw3 nmr_dha_fa nmr_faw3_fa nmr_ile
paramed out, avar(healthy_score2) mvar(dha) a0(0) a1(1) m(0) yreg(logistic) mreg(linear) cvars(age_at_study_date is_female fasting_time edu1 edu2 region1 region2 region3 region4 region5 region6 region7 region8 region9) casecontrol
paramed out, avar(healthy_score2) mvar(faw3) a0(0) a1(1) m(0) yreg(logistic) mreg(linear) cvars(age_at_study_date is_female fasting_time edu1 edu2 region1 region2 region3 region4 region5 region6 region7 region8 region9) casecontrol
paramed out, avar(healthy_score2) mvar(dha_fa) a0(0) a1(1) m(0) yreg(logistic) mreg(linear) cvars(age_at_study_date is_female fasting_time edu1 edu2 region1 region2 region3 region4 region5 region6 region7 region8 region9) casecontrol
paramed out, avar(healthy_score2) mvar(faw3_fa) a0(0) a1(1) m(0) yreg(logistic) mreg(linear) cvars(age_at_study_date is_female fasting_time edu1 edu2 region1 region2 region3 region4 region5 region6 region7 region8 region9) casecontrol
paramed out, avar(healthy_score2) mvar(ile) a0(0) a1(1) m(0) yreg(logistic) mreg(linear) cvars(age_at_study_date is_female fasting_time edu1 edu2 region1 region2 region3 region4 region5 region6 region7 region8 region9) casecontrol
