# Supplementary material for: Improved lipidomic profile mediates the effects of adherence to healthy lifestyles on coronary heart disease
Source: eLife. 2021 Feb 9;10:e60999. doi: 10.7554/eLife.60999 (PMC7872516; doi:10.7554/eLife.60999)
Supplement: Source code 5. [file elife-60999-code5.zip › Source Code File 5.sas]

#ACLY
cat pheno | tail -n +2 | awk '{print $1,$2}' > include
cat ACLY.txt | tail -n +2 | awk '{if($8>=0.8){print $1}}' > ACLY_SNP
/public/software/plink-2.0/plink2 --bgen /public/data/GWAS/2018-11-22-Impute_QCed/17.bgen --sample /public/data/GWAS/2018-11-22-Impute_QCed/23.sample --extract ACLY_SNP --keep include --out ACLY --make-bed 
cat ACLY.txt | tail -n +2 | awk '{if($8>=0.8){print $0}}' > ACLY_SNP_temp2

for (( i = 0; i < 3000; i++ )); do
cat ACLY_SNP_temp2 | sort -g -k 16 | awk '{print $1}' > temp_list
cat condition1.list >> temp_list
/public/software/plink-2.0/plink2 --bfile ACLY --extract temp_list --pheno pheno --linear --covar covar --condition-list condition1.list
cat plink2.ldl.glm.linear | grep -v -E 'NA|PC|array' | grep ADD| awk '{if($12<0.05){print $0}}' > sig
if [ $(wc -l sig | awk '{print $1}') -eq 0 ] 
    then 
echo $i
break
else
    rm -rf new
    for m in $(cat temp_list)
    do
    grep $m sig >> new
    done
    top_SNP=$(head -n 1 new | awk '{print $3}') 
    printf "$top_SNP\n" >> condition1.list
fi
    /public/software/plink-1.90/plink --bfile workspace/CKB/chr17 --extract temp_list --r2 --ld-window 1100000 --ld-window-r2 0.3
    grep $top_SNP plink.ld | awk '{if($7>=0.3){print $0}}' | awk '{if($3=="'$top_SNP'"){print $6} else{print $3}}' > ld_SNP_temp
    sort -k1,1 ACLY_SNP_temp2 > ACLY_SNP_temp
    sort -k1,1 ld_SNP_temp > ld_SNP1
    join -v 1 ACLY_SNP_temp ld_SNP1 | grep -v $top_SNP > ACLY_SNP_temp2

    tail -n +2 condition1.list > condition2
    /public/software/plink-2.0/plink2 --bfile ACLY --extract condition1.list --pheno pheno --linear --covar covar --condition-list condition2
    cat plink2.ldl.glm.linear | tail -n +2 | grep -v -E 'NA|PC|array' | awk '{if($12>=0.05){print $0}}' | awk '{if($7=="ADD"){print $3} else{print $7}}' > exclude_SNP
    sort -k1,1 condition1.list > condition_temp
    sort -k1,1 exclude_SNP > exclude_temp
    join -v 1 condition_temp exclude_temp > condition1.list 
done

tail -n +2 condition1.list > condition2
/public/software/plink-2.0/plink2 --bfile ACLY --extract condition1.list --pheno pheno --linear --covar covar --condition-list condition2
head -n 1 plink2.ldl.glm.linear | awk '{print $4,$5,$6,$7,$8,$9,$10,$11,$12}' > ACLY_result
cat plink2.ldl.glm.linear | tail -n +2 | grep -v -E 'NA|PC|array' | awk '{if($7=="ADD"){print $4,$5,$6,$3,$8,$9,$10,$11,$12} else{print $4,$5,$6,$7,$8,$9,$10,$11,$12}}' >> ACLY_result

#HMGCR
cat HMGCR.txt | tail -n +2 | awk '{if($8>=0.8){print $1}}' > HMGCR_SNP
/public/software/plink-2.0/plink2 --bgen /public/data/GWAS/2018-11-22-Impute_QCed/5.bgen --sample /public/data/GWAS/2018-11-22-Impute_QCed/23.sample --extract HMGCR_SNP --keep include --out HMGCR --make-bed 
cat HMGCR.txt | tail -n +2 | awk '{if($8>=0.8){print $0}}' > HMGCR_SNP_temp2

for (( i = 0; i < 3000; i++ )); do
cat HMGCR_SNP_temp2 | sort -g -k 16 | awk '{print $1}' > temp_list
cat condition1.list >> temp_list
/public/software/plink-2.0/plink2 --bfile HMGCR --extract temp_list --pheno pheno --linear --covar covar --condition-list condition1.list
cat plink2.ldl.glm.linear | grep -v -E 'NA|PC|array' | grep ADD | awk '{if($12<0.05){print $0}}' > sig
if [ $(wc -l sig | awk '{print $1}') -eq 0 ] 
    then 
echo $i
break
else
    rm -rf new
    for m in $(cat temp_list)
    do
    grep $m sig >> new
    done
    top_SNP=$(head -n 1 new | awk '{print $3}') 
    printf "$top_SNP\n" >> condition1.list
fi
    tail -n +2 condition1.list > condition2
    /public/software/plink-2.0/plink2 --bfile HMGCR --extract condition1.list --pheno pheno --linear --covar covar --condition-list condition2
    cat plink2.ldl.glm.linear | tail -n +2 | grep -v -E 'NA|PC|array' | awk '{if($12>=0.05){print $0}}' | awk '{if($7=="ADD"){print $3} else{print $7}}' > exclude_SNP
    sort -k1,1 condition1.list > condition_temp
    sort -k1,1 exclude_SNP > exclude_temp
    join -v 1 condition_temp exclude_temp > condition1.list

    /public/software/plink-1.90/plink --bfile workspace/CKB/chr5 --extract temp_list --r2 --ld-window 1500000 --ld-window-r2 0.3
    grep $top_SNP plink.ld | awk '{if($7>=0.3){print $0}}' | awk '{if($3=="'$top_SNP'"){print $6} else{print $3}}' > ld_SNP_temp
    sort -k1,1 HMGCR_SNP_temp2 > HMGCR_SNP_temp
    sort -k1,1 ld_SNP_temp > ld_SNP1
    join -v 1 HMGCR_SNP_temp ld_SNP1 | grep -v $top_SNP > HMGCR_SNP_temp2
done

tail -n +2 condition1.list > condition2
/public/software/plink-2.0/plink2 --bfile HMGCR --extract condition1.list --pheno pheno --linear --covar covar --condition-list condition2
head -n 1 plink2.ldl.glm.linear | awk '{print $4,$5,$6,$7,$8,$9,$10,$11,$12}' > HMGCR_result
cat plink2.ldl.glm.linear | tail -n +2 | grep -v -E 'NA|PC|array' | awk '{if($7=="ADD"){print $4,$5,$6,$3,$8,$9,$10,$11,$12} else{print $4,$5,$6,$7,$8,$9,$10,$11,$12}}' >> HMGCR_result
